# Supplementary material for: Arsenic in drinking water: An analysis of global drinking water regulations and recommendations for updates to protect public health
Source: PLoS One. 2022 Apr 6;17(4):e0263505. doi: 10.1371/journal.pone.0263505 (PMC8985943; doi:10.1371/journal.pone.0263505)
Supplement: S1 File — (XLSX) [file pone.0263505.s001.xlsx]

## Sheet: Sheet1
Country	As standard (µg/L)	Year of publication	Population (WB 2019)	GDP (WB 2019)	GDP / Capita (2019)	Income Class (WB 2019)	Regulatory Affiliation	Regulation type	Region	Reference 1	Reference 2	Reference 3	Reference 4	Reference 5
Algeria	10	2011	43053054	1.71091e+11	3973.96	Lower middle		legislation	Africa	http://extwprlegs1.fao.org/docs/pdf/alg106153.pdf
Angola	50	2011	31825295	8.88157e+10	2790.73	Lower middle		legislation	Africa	http://faolex.fao.org/docs/pdf/ang119447
Benin	50	2001	11801151	1.43907e+10	1219.43	Lower middle		legislation	Africa	http://faolex.fao.org/docs/pdf/ben86060.pdf
Botswana	10	2009	2303697	18340480936	7961.33	Upper middle		bureau	Africa	Botswana Bureau of Standards. Water quality: drinking water. BOS 32:2009. Gabarone: Botswana Bureau of Standards. 2009. [Not obtained. May be available for purchase in person in Gabarone].	http://www.bobstandards.bw/Pages/Search-Facilities.aspx?mnusub=33&pid=30&mp=0&sp=18	https://www.car.org.bw/wp-content/uploads/2016/06/Botswana-water-report-UNECA-draft-final-subm.pdf
Burkina Faso	10	2005	20321378	15990803570	786.896	Low	WHO	legislation	Africa	http://extwprlegs1.fao.org/docs/texts/bkf53276.doc
Burundi	10	2000	11530580	3.01233e+09	261.247	Low	EAS: 2000	bureau	Africa	http://bbn-burundi.org/Documents/normes_obligatoires.pdf	https://silo.tips/download/draft-for-comments-only-not-to-be-cited-as-east-african-standard
Cameroon	10	2007	25876380	3.90074e+10	1507.45	Lower middle	WHO	ministry	Africa	https://apps.who.int/iris/bitstream/handle/10665/254637/9789241549950-eng.pdf	doi: 10.11648/j.wros.20140306.12
Cape Verde	10	2004	549935	1.98185e+09	3603.78	Lower middle		legislation	Africa	http://extwprlegs1.fao.org/docs/pdf/cvi46956.pdf
Central African Republic	10	2017	4745185	2.22031e+09	467.907	Low	WHO	legislation	Africa	http://extwprlegs1.fao.org/docs/pdf/caf107433.pdf	https://apps.who.int/iris/bitstream/handle/10665/254637/9789241549950-eng.pdf
Chad	10	2010	15946876	1.1315e+10	709.54	Low		legislation	Africa	http://extwprlegs1.fao.org/docs/pdf/cha147100.pdf
Comoros	50	1994	850886	1.16584e+09	1370.15	Lower middle	WHO	legislation	Africa	http://faolex.fao.org/docs/texts/com78264.doc
Congo	Not found		5380508	1.22674e+10	2279.97	Lower middle			Africa
Democratic Republic of the Congo	Not found		86790567	5.04007e+10	580.717	Low			Africa
Djibouti	50	2001	973560	3.32463e+09	3414.92	Lower middle		legislation	Africa	http://faolex.fao.org/docs/texts/dji38341.doc
Egypt	10	2007	100388073	3.03092e+11	3019.21	Lower middle		ministry	Africa	[Arab Republic of Egypt]. Minister of Health decree number (458) for 2007. [Not obtained.]	Elewa AMT, El Sayed E, El Kashouty M, Morsi M. Quantitative study of surface and groundwater systems in the western part of the River Nile, Minia Governorate, Upper Egypt: water quality in relation to anthropogenic activities. Greener J Phys Sci. 2013; 3: 212–228.
Equatorial Guinea	Not found		1355986	1.10268e+10	8131.92	Upper middle			Africa
Eritrea	Not found		6333135	Not available	Not available	Low			Africa
Ethiopia	10	2013	112078730	9.59126e+10	855.761	Low		bureau	Africa	https://www.humanitarianresponse.info/sites/www.humanitarianresponse.info/files/documents/files/drinking_water_specifications.pdf
Gabon	50	2011	2172579	1.68745e+10	7767.01	Upper middle		ministry	Africa	http://csgabon.info/file/f2/Normessante%2014072011.pdf
Ghana	10	2017	30417856	6.69836e+10	2202.12	Lower middle		bureau	Africa	Ghana Standards Authority. Water quality- specification for drinking water. Ed. 5. GS 175:2017. Accra: Ghana Standards Authority; 2017. [Not obtained. Available for purchase in person in Accra.]	https://www.gsa.gov.gh/wp-content/uploads/2018/08/2018-Catalogue-of-Ghana-Standards.pdf	http://www.gwcl.com.gh/national_drinking_water_quality__management_framework.pdf
Guinea	10	1997	12771246	1.22967e+10	962.84	Low		legislation	Africa	https://sites.google.com/site/guineejuristes/CSANTEPUBLIQUE.pdf
Guinea-Bissau	Not found		1920922	1.33945e+09	697.295	Low			Africa
Ivory Coast	10	2017	25716544	5.85394e+10	2276.33	Lower middle	WHO	legislation	Africa	http://extwprlegs1.fao.org/docs/pdf/ivc15630.pdf	https://apps.who.int/iris/bitstream/handle/10665/254637/9789241549950-eng.pdf
Kenya	10	2018	52573973	9.55031e+10	1816.55	Lower middle		bureau	Africa	Kenya Bureau of Standards. Potable water — specification. KS EAS 12: 2018. Nairobi: Kenya Bureau of Standards; 2018. [Not obtained. Available for purchase online from https://webstore.kebs.org/.]	http://onlinecatalogue.kebs.org/webquery.dll?v1=pbMarc&v4=0&v5=5D&v8=442602&v9=1&v10=N&v13=4D&v20=4&v22=4D@KS%201923:2007&v23=0&v25=POTABLE%20and%20%20WATER&v27=14909&v29=5D&v35={]0[}{]0[}{]0[}{]0[}&v40=442600&v46=442602	http://onlinecatalogue.kebs.org/webquery.dll?v1=pbMarc&v4=0&v5=5D&v8=442602&v9=1&v10=N&v13=4D&v20=4&v22=4D@KS%201923:2007&v23=0&v25=POTABLE%20and%20WATER&v27=14909&v29=5D&v35={]0[}{]0[}{]0[}{]0[}&v40=442600&v46=442602
Lesotho	Not found		2125268	2.37633e+09	1118.13	Lower middle			Africa	https://www.ohchr.org/Documents/Issues/Water/EndofMissionLesotho.pdf
Liberia	10	2017	4937374	3070518100	621.893	Low	WHO	ministry	Africa	http://extwprlegs1.fao.org/docs/pdf/lbr180020.pdf	https://apps.who.int/iris/bitstream/handle/10665/254637/9789241549950-eng.pdf
Libya	10	2015	6777452	5.20912e+10	7685.95	Upper middle		bureau	Africa	[Drinking water standard]. Tripoli: Libyan National Center of Standardization and Metrology; 2015. [Not obtained. Available for purchase in person in Tripoli.]	Libyan National Center of Standardization and Metrology. Personal communication. 2021 May 9	Taher SE-DE-L. Quality evaluation of drinking water sources in Al-Gabal Al-Akhdar Region, Libya. Arab J Nucl Sci Appl. 2016; 49: 26–30.
Madagascar	50	2004	26969307	1.41146e+10	523.359	Low		legislation	Africa	https://www.jirama.mg/wp-content/uploads/2020/05/NORME-DE-POTABILITE-MALAGASY-De%cc%81cret-n2004-635_du_2015.06.04-1.pdf
Malawi	50	2013	18628747	7666704427	411.552	Low		bureau	Africa	Malawi Bureau of Standards. Drinking water — specification. 2nd edition. MS 214:2013. Blantyre: Malawi Bureau of Standards; 2013. [Not obtained. Available for purchase in person in Blantyre.]	http://mbsmw.org/wp-content/uploads/2019/05/2019-Catalogue-of-Malawi-Standards.pdf	http://repository.pauwes-cop.net/bitstream/handle/1/409/Master Thesis Kizito_ Final_endorsed.pdf
Mali	10	2007	19658031	1.72796e+10	879.008	Low		ministry	Africa	https://www.dnhmali.org/IMG/Strategie_AEPA.pdf
Mauritania	10	2015	4525696	7600656944	1679.44	Lower middle	WHO	ministry	Africa	https://www.pseau.org/outils/ouvrages/mha_normes_et_guide_pour_l_alimentation_en_eau_potable_en_milieu_rural_et_semi_urbain_vol1_2015.pdf
Mauritius	10	1996	1265711	1.40484e+10	11099.2	High		legislation	Africa	http://extwprlegs1.fao.org/docs/texts/mat52516.doc
Morocco	10	2006	36471769	1.197e+11	3282	Lower middle		bureau	Africa	Institute Marocain de Normalisation. Qualité des eaux à usage alimentaire. NM 03.7.001. Rabat: Institute Marocain de Normalisation; 2020. [Not obtained. Available for purchase in person in Rabat.]	https://www.imanor.gov.ma/normes/page/39/	https://pdfcoffee.com/nm-037001-norme-maroccaine-eau-alimentation-4-pdf-free.html
Mozambique	10	2004	30366036	1.52914e+10	503.571	Low		legislation	Africa	http://extwprlegs1.fao.org/docs/pdf/moz65565.pdf
Namibia	300	1988	2494530	1.23665e+10	4957.46	Upper middle		legislation	Africa	http://www.envirod.com/enviro_admin/assets/documents/p1946kkpio1d221aklron1rt711d0d.pdf	https://researchspace.csir.co.za/dspace/bitstream/handle/10204/7312/Smith_1985.pdf?sequence=1&isAllowed=y
Niger	10	2017	23310715	1.29117e+10	553.895	Low	WHO	legislation	Africa	http://extwprlegs1.fao.org/docs/pdf/ner13579.pdf	https://apps.who.int/iris/bitstream/handle/10665/254637/9789241549950-eng.pdf
Nigeria	10	2015	200963599	4.4812e+11	2229.86	Lower middle		bureau	Africa	https://rivwamis.riversstate.gov.ng/assets/files/Nigerian-Standard-for-Drinking-Water-Quality-NIS-554-2015.pdf
Rwanda	10	2014	12626950	1.03544e+10	820.025	Low		bureau	Africa	Rwanda Standards Board. Potable water—specification. 2nd edition. RSB 2014-11-28. Kigali: Rwanda Standards Board; 2014. [Not obtained. Available for purchase in person in Kigali.]	https://www.mininfra.gov.rw/fileadmin/user_upload/Mininfra/Documents/Water_and_Sanitation_docs/2_Rural_Drinking_Water_Quality_Framework.pdf
São Tomé and Príncipe	Not found		215056	418637389	1946.64	Lower middle			Africa	https://www.theguardian.com/global-development/2012/aug/30/water-sanitation-priorities-african-governments
Senegal	10	1996	16296364	23578084052	1446.83	Lower middle		ministry	Africa	https://documents1.worldbank.org/curated/en/286951523475775149/pdf/Cadre-de-gestion-environmentale-et-sociale.pdf	https://apps.who.int/iris/bitstream/handle/10665/254637/9789241549950-eng.pdf
Seychelles	10	2012	97625	1.70339e+09	17448.3	High		legislation	Africa	http://extwprlegs1.fao.org/docs/pdf/sey139464.pdf
Sierra Leone	Not found	2019	7813215	4.12173e+09	527.534	Low			Africa	http://extwprlegs1.fao.org/docs/pdf/sie203325.pdf
Somalia	Not found		15442905	Not available	Not available	Low			Africa
South Africa	10	2015	58558270	3.51432e+11	6001.4	Upper middle		legislation	Africa	https://store.sabs.co.za/pdfpreview.php?hash=d3d0b4e624a31e2a7a68cf1a3f4fb181b864dcdf&preview=yes	https://www.mwa.co.th/download/prd01/iDW_standard/South_African_Water_Standard_SANS_241-2015.pdf
South Sudan	50	2011	11062113	Not available		Low		ministry	Africa	https://www.yumpu.com/en/document/read/37070914/southern-sudan-water-quality-guidelines-basic-services-fund-
Sudan	7	2009	42813238	3.05135e+10	712.711	Low		bureau	Africa	Sudanese Standards and Metrology Organization. Drinking water standard, ICS 13.060.00. Khartoum: Sudanese Standards and Metrology Organization; 2006. [Not obtained. May be available for purchase in person in Khartoum.]	http://repository.neelain.edu.sd:8080/jspui/bitstream/123456789/12470/1/Abstract.pdf
Swaziland	10	2015	1093238	4.4716e+09	4090.23	Lower middle		bureau	Africa	Eswatini Standards Authority. Drinking water. SZNS SANS 241-1: 2015. Matsapha: Eswatini Standards Authority; 2015. [Not obtained. Available for purchase online at https://shop.swasa.online].	https://shop.swasa.online/catalogue/	https://store.sabs.co.za/pdfpreview.php?hash=d3d0b4e624a31e2a7a68cf1a3f4fb181b864dcdf&preview=yes	https://www.mwa.co.th/download/prd01/iDW_standard/South_African_Water_Standard_SANS_241-2015.pdf
Tanzania	10	2018	58005463	6.31771e+10	1089.16	Lower middle	EAS	bureau	Africa	Tanzania Bureau of Standards. Portable water specification. TZS789:2018-EAS12:2018. Dar es Salaam: Tanzania Bureau of Standards; 2018. [Not obtained. Available for purchase online at https://standards.tbs.go.tz/].	https://tbs.go.tz/pages/standards-catalogue	https://www.ewura.go.tz/wp-content/uploads/2020/06/Water-and-Wastewater-Quality-Monitoring-Guidelines-2020.pdf
The Gambia	50	2008	2347706	1.82607e+09	777.812	Low	(EU)	ministry	Africa	http://extwprlegs1.fao.org/docs/pdf/gam188566.pdf
Togo	10	2015	8082366	5.49027e+09	679.29	Low		ministry	Africa	https://www.pseau.org/outils/ouvrages/projet_de_normes_togolaises_de_qualite_pour_l_eau_de_boisson_2015.pdf
Tunisia	10	2013	11694719	3.87967e+10	3317.45	Lower middle		bureau	Africa	http://www.innorpi.tn:8080/web/guest/normes?p_p_id=EXT_2&p_p_action=0&p_p_state=maximized&p_p_mode=view&p_p_col_id=&p_p_col_pos=0&p_p_col_count=0&_EXT_2_struts_action=%2Fext%2Fcatalogue_normes%2Fview&_EXT_2_tabs1=normes-tunisiennes&_EXT_2_group=&group=&normetn=NT%2009.14(2013)&normeet=&tabs1=normes-tunisiennes
Uganda	10	2014	44269594	3.51652e+10	794.341	Low	EAS	bureau	Africa	https://members.wto.org/crnattachments/2015/TBT/UGA/15_0152_00_e.pdf
Zambia	10	2010	17861030	2.33098e+10	1305.06	Lower middle		bureau	Africa	http://www.puntofocal.gov.ar/notific_otros_miembros/zmb48_t.pdf
Zimbabwe	10	2014	14645468	21440758800	1463.99	Lower middle		bureau	Africa	Standards Association of Zimbabwe. Natural mineral water and spring water. ZWS 457: 2015. Harare: Standards Association of Zimbabwe; 2015. [Not obtained. Available for purchase online from: https://saz.org.zw/].	Standards Association of Zimbabwe. Water for domestic supplies. ZWS 560: 2004. Reprinted 2004. Harare: Standards Association of Zimbabwe; 2004. [Not obtained. Available for purchase online from: https://saz.org.zw/].	Standards Association of Zimbabwe. Packaged drinking water other than natural mineral water. ZWS 791: 2015. Harare: Standards Association of Zimbabwe; 2015. [Not obtained. Available online from: https://saz.org.zw/].	https://www.coursehero.com/file/16241491/An-Example-of-a-SAZ-Water-Standard/	https://ekgotla.files.wordpress.com/2015/09/zimbabwe-municipalities-proposed-prepaid-water-bid-for-impact-study-docx.pdf
Antigua and Barbuda	10	2003	97118	1661962963	17112.8	High	CARICOM	legislation	Americas	https://www.mscbs.gob.es/profesionales/saludPublica/docs/royal_decree_140_2003.pdf	https://law.resource.org/pub/crs/ibr/cc.crs.1.2010.html
Argentina	10	2019	44938712	4.45445e+11	9912.28	Upper middle		legislation	Americas	https://www.argentina.gob.ar/sites/default/files/caa_capitulo_xii_aguas_actualiz_2021-01.pdf
Bahamas	50	2010	389482	13578800000	34863.7	High	CARICOM	bureau	Americas	https://www.bahamas.gov.bs/wps/wcm/connect/59655bcc-a295-437c-a941-04a6af9c4b46/DBNSS+1-+Specification+Packaged+Water+Jan+21+2015.pdf?MOD=AJPERES	https://law.resource.org/pub/crs/ibr/cc.crs.1.2010.html
Barbados	10	2017	287025	5209000000	18148.2	High	CARICOM	ministry	Americas	https://www.ftc.gov.bb/library/sos/2017-05-31_commission_decision_sos_bwa_2018-2020.pdf	https://law.resource.org/pub/crs/ibr/cc.crs.1.2010.html
Belize	Not found		390353	1879613600	4815.16	Upper middle	CARICOM		Americas	https://amandala.com.bz/news/belize-water-analyst-says-there-is-need-for-continued-monitoring/	https://law.resource.org/pub/crs/ibr/cc.crs.1.2010.html
Bolivia	10	2018	11513100	4.08953e+10	3552.07	Lower middle		ministry	Americas	https://www.bivica.org/files/normativa-calidad-agua.pdf
Brazil	10	2021	212559417	1.83976e+12	8655.26	Upper middle		legislation	Americas	https://www.in.gov.br/web/dou/-/portaria-gm/ms-n-888-de-4-de-maio-de-2021-318461562
Canada	10	2020	37589262	1736425629520	46194.7	High		ministry	Americas	https://www.canada.ca/content/dam/hc-sc/migration/hc-sc/ewh-semt/alt_formats/pdf/pubs/water-eau/sum_guide-res_recom/summary-table-EN-2020-02-11.pdf
Chile	10	2007	18952038	2.82318e+11	14896.5	High		legislation	Americas	https://www.leychile.cl/Navegar?idNorma=259363
Colombia	10	2007	50339443	3.23616e+11	6428.68	Upper middle		ministry	Americas	http://www.alcaldiabogota.gov.co/sisjur/normas/Norma1.jsp?i=30008
Costa Rica	10	2015	5047561	6.18014e+10	12243.8	Upper middle		legislation	Americas	https://www.aya.go.cr/laboratorio/selloCalidad/requisitosGalardon/Decreto Ejecutivo No 38924-S. Reglamento para la calidad del agua potable.pdf
Cuba	50	2017	11333483	Not available	Not available	Upper middle		bureau	Americas	http://www.cgdc.cu/sites/default/files/nc_827.pdf
Dominica	10	2017	71808	5.82404e+08	8110.57	Upper middle	CARICOM	ministry	Americas	https://www.cepal.org/sites/default/files/publication/files/27629/LCcarL143_en.pdf
Dominican Republic	50	2001	10738958	8.89413e+10	8282.12	Upper middle		ministry	Americas	http://www.fao.org/faolex/results/details/en/c/LEX-FAOC060779
Ecuador	100	2015	17373662	107435665000	6183.82	Upper middle		legislation	Americas	http://extwprlegs1.fao.org/docs/pdf/ecu155128.pdf
El Salvador	10	2009	6453553	27022640000	4187.25	Lower middle		ministry	Americas	http://usam.salud.gob.sv/archivos/pdf/normas/NORMA_AGUA_POTABLE_2_a.pdf
Grenada	1	2005	112003	1.2106e+09	10808.7	Upper middle	CARICOM	legislation	Americas	http://extwprlegs1.fao.org/docs/pdf/grn180623.pdf	https://law.resource.org/pub/crs/ibr/cc.crs.1.2010.html
Guatemala	10	2013	16604026	7.67104e+10	4619.99	Upper middle		ministry	Americas	https://www.mspas.gob.gt/images/files/saludabmiente/regulacionesvigentes/AguaConsumoHumano/NormaTecnicaGuatemaltecaNTG29001.pdf
Guyana	Not found		782766	5.17376e+09	6609.59	Upper middle	CARICOM		Americas	https://law.resource.org/pub/crs/ibr/cc.crs.1.2010.html
Haiti	10	2017	11263077	1.43322e+10	1272.49	Low	CARICOM	ministry	Americas	https://dinepa.gouv.ht/referentieltechnique/doc/1-aep/1.2.2%20DIT1%20Procedes%20de%20desinfection%20et%20postes%20de%20dosage.pdf	https://law.resource.org/pub/crs/ibr/cc.crs.1.2010.html
Honduras	10	2007	9746117	25095395475	2574.91	Lower middle		legislation	Americas	http://faolex.fao.org/docs/pdf/hon92610.pdf
Jamaica	Not found		2948279	1.64581e+10	5582.26	Upper middle	CARICOM		Americas	https://megjc.gov.jm/docs/policies/national_water_sector_policy_2019.pdf	https://law.resource.org/pub/crs/ibr/cc.crs.1.2010.html
Mexico	10	2019	126014024	1268870527160	10069.3	Upper middle		legislation	Americas	https://www.dof.gob.mx/nota_detalle.php?codigo=5581179&fecha=06/12/2019
Nicaragua	50	2000	6545502	1.25209e+10	1912.9	Lower middle		legislation	Americas	http://legislacion.asamblea.gob.ni/normaweb.nsf/($All)/1A3A99B77290B980062573DF00594022?OpenDocument
Panama	10	2007	4246439	66800800000	15731	High		legislation	Americas	https://slidex.tips/download/ministerio-de-la-presidencia-decreto-n-136-de-martes-6-de-noviembre-de-2007
Paraguay	500	2000	7044636	3.81453e+10	5414.8	Upper middle		legislation	Americas	https://www.undp.org/content/dam/paraguay/docs/2-reglamento_de_calidad_para_permisionarios.pdf
Peru	10	2017	32510453	2.26848e+11	6977.7	Upper middle		legislation	Americas	http://extwprlegs1.fao.org/docs/pdf/per171691.pdf
Saint Kitts and Nevis	Not found		52823	1.05324e+09	19939.1	High	CARICOM		Americas	https://law.resource.org/pub/crs/ibr/cc.crs.1.2010.html
Saint Lucia	Not found		182790	2.12245e+09	11611.4	Upper middle	CARICOM		Americas	https://law.resource.org/pub/crs/ibr/cc.crs.1.2010.html
Saint Vincent and the Grenadines	Not found		110589	8.24719e+08	7457.51	Upper middle	CARICOM		Americas	https://law.resource.org/pub/crs/ibr/cc.crs.1.2010.html
Suriname	Not found	2019	581372	3.69737e+09	6359.74	Upper middle	CARICOM		Americas	https://www.swm.sr/wp-content/uploads/2019/11/Fit-for-Disclosure-ESA-SU-L1058-1.pdf	https://law.resource.org/pub/crs/ibr/cc.crs.1.2010.html
United States	10	2018	328239523	21433226000000	65297.5	High		ministry	Americas	https://www.epa.gov/sites/production/files/2018-03/documents/dwtable2018.pdf
Uruguay	20	2010	3461734	56045912953	16190.1	High		bureau	Americas	http://www.ose.com.uy/descargas/Clientes/Reglamentos/unit_833_2008_.pdf
Venezuela	10	1998	28515829	Not available	Not available	Upper middle		legislation	Americas	http://www.cipram.com.ve/pdf/Normas%20Sanitarias%20de%20Calidad%20del%20Agua%20Potable.pdf
Afghanistan	50	2013	38041754	1.92911e+10	507.103	Low		ministry	Asia	Afghan National Standards Authority. Afghanistan national drinking water quality standards. ANSA/TC 14. AS..:2012. Kabul: Afghan National Standards Authority; 2013.
Armenia	50	2005	2957731	1.36728e+10	4622.73	Upper middle		legislation	Asia	Republic of Armenia. On regulations for establishing water standards. Yerevan; 2005. [Not obtained].	https://unece.org/fileadmin/DAM/env/water/Protocol_on_W_H/Target_set_other_states/Armenia/EUWI__Armenia_publication-final.pdf	https://www.unece.org/fileadmin/DAM/env/water/npd/Armenia/baseline-eng-final.pdf.
Azerbaijan	50	1985	10023318	4.80476e+10	4793.59	Upper middle	CIS	bureau	Asia	https://azersu.az/en/static/8/link/7	https://ohranatruda.ru/ot_biblio/norma/220583/
Bahrain	10	2012	1641172	3.85741e+10	23504	High	GCC	bureau	Asia	https://www.ewa.bh/en/Network/Water/Documents/WTD%20water%20standards.pdf	https://members.wto.org/crnattachments/2014/sps/OMN/14_2156_00_e.pdf
Bangladesh	50	2019	163046161	3.02571e+11	1855.74	Lower middle		ministry	Asia	http://dphe.gov.bd/site/page/15fa0d7b-11f1-45c0-a684-10a543376873/Water-Quality-Parameters-
Bhutan	10	2018	763092	2.53055e+09	3316.18	Lower middle		ministry	Asia	http://extwprlegs1.fao.org/docs/pdf/bhu202080.pdf
Brunei	10	1993	433285	1.34694e+10	31086.8	High	WHO	ministry	Asia	http://ebis.pwd.gov.bn/jkr_water/web/view/?id=ART00014-2007	https://www.yumpu.com/en/document/view/32267650/guidelines-for-drinking-water-quality-volume-1-bvsde
Cambodia	50	2004	16486542	27089389787	1643.12	Lower middle		ministry	Asia	http://rdic.org/wp-content/uploads/2014/12/MIME-Drinking-Water-Quality-Standards-2004-en.pdf
China	50	2006	1397715000	14279937467431	10216.6	Upper middle		bureau	Asia	https://www.iwa-network.org/filemanager-uploads/WQ_Compendium/Database/Selected_guidelines/016.pdf
Georgia	10	2014	3720382	1.74773e+10	4697.7	Upper middle		legislation	Asia	https://matsne.gov.ge/ka/document/view/2196792?publication=0
India	10	2012	1366417754	2868929415617	2099.6	Lower middle		bureau	Asia	http://cgwb.gov.in/documents/wq-standards.pdf
Indonesia	10	2010	270203917	1.11919e+12	4142.02	Upper middle		ministry	Asia	http://repository.usu.ac.id/bitstream/123456789/26088/1/Appendix.pdf
Iran	10	2010	82913906	Not available	Not available	Upper middle		bureau	Asia	www.environment-lab.ir/standards/water-drink-standard-1053.pdf
Iraq	10	2009	39309783	2.34094e+11	5955.11	Upper middle		bureau	Asia	Central Organization for Standardization and Quality Control. Iraqi standard of drinking water. IS 417. Second modification. Baghdad: Central Organization for Standardization and Quality Control; 2009.[Not obtained].	Mahdi BA, Moyel MA, Jaafar RS. Adopting the Water Quality Index to assess the validity of groundwater in Al-Zubair city southern Iraq for drinking and human consumption. Eco Env & Cons. 2021; 27: 73-79.
Israel	10	2016	9053300	3.94652e+11	43592.1	High		legislation	Asia	https://www.health.gov.il/LegislationLibrary/Briut47.pdf
Japan	10	2015	126264931	5.08177e+12	40246.9	High		ministry	Asia	https://www.mhlw.go.jp/english/policy/health/water_supply/dl/4a.pdf
Jordan	10	2015	10101694	4.45029e+10	4405.49	Upper middle		bureau	Asia	http://gis.nacse.org/rewab/docs/JS286_Drinking_Water_2008_ar.pdf
Kazakhstan	50	2015	18513930	1.81666e+11	9812.39	Upper middle		legislation	Asia	https://adilet.zan.kz/rus/docs/V1500010774
Kuwait	10	2011	4207083	134628542747	32000.4	High		ministry	Asia	http://www.beatona.net/en/knowledge-hub/article/water-quality-index
Kyrgyzstan	50	2004	6456900	8.45462e+09	1309.39	Lower middle		legislation	Asia	http://extwprlegs1.fao.org/docs/texts/kyr94906.doc
Laos	50	2009	7169455	1.81738e+10	2534.9	Lower middle		ministry	Asia	http://sdms.gov.la/kcfinder/upload/files/5.11 AGREEMENT - National Environmental Standards - 7.12.2009.pdf
Lebanon	50	1999	6855713	5.19916e+10	7583.69	Upper middle		bureau	Asia	http://extwprlegs1.fao.org/docs/pdf/leb17709.pdf
Malaysia	10	2004	31949777	3.64681e+11	11414.2	Upper middle		ministry	Asia	http://extwprlegs1.fao.org/docs/pdf/mal189903.pdf
Maldives	10	2017	530953	5.64218e+09	10626.5	Upper middle		ministry	Asia	http://files.epa.gov.mv/file/1271
Mongolia	10	2018	3225167	1.39967e+10	4339.84	Lower middle		bureau	Asia	Монгол Улсын Засгийн Газрын Тохируулагч Агентлаг. Ундны ус. Эрүүл ахуйн шаардлага, чанар, аюулгүй байдлын үнэлгээ. MNS 0900 : 2018. Ulaan Bator: Монгол Улсын Засгийн Газрын Тохируулагч Агентлаг; 2018. [Not obtained].	https://estandard.gov.mn/	doi: 10.1007/s12665-014-3148-2
Myanmar	50	2014	54045420	7.60859e+10	1407.81	Lower middle		ministry	Asia	Myanmar. Occupational and Environmental Health Division. Drinking water quality standards. Naypyitaw: Occupational and Environmental Health Division; 2018. [Not obtained].	https://www.mmtimes.com/news/drinking-water-quality-standards-out-year.html	https://www.niva.no/en/projectweb/myanmar/publications/_/attachment/download/093a59d4-0ee9-47ee-841f-5a510dddea6b%3A57f9381314ea6737f884cf69d58e95bdf1480c68/12377_report-generell_del-final-08062017.pdf
Nepal	50	2005	28608710	30641380604	1071.05	Lower middle		ministry	Asia	http://mowss.gov.np/assets/uploads/files/NDWQS_2005_Nepal.pdf
North Korea	Not found		25666161	Not available	Not available	Low			Asia
Oman	10	2012	4974986	7.63315e+10	15343.1	High		bureau	Asia	https://www.pdo.co.om/hseforcontractors/LegalRequirements/OS 8-2012-E-Unbottled Drinking Water Standard.pdf	https://members.wto.org/crnattachments/2014/sps/OMN/14_2156_00_e.pdf
Pakistan	50	2010	216565318	2.78222e+11	1284.7	Lower middle		ministry	Asia	http://environment.gov.pk/images/rules/SRO2010NEQSAirWaterNoise.pdf
Philippines	10	2016	108116615	3.76796e+11	3485.08	Lower middle		ministry	Asia	https://www.mcwd.gov.ph/wp-content/uploads/2017/07/addendum-bulk-water-annexB.pdf
Qatar	10	2014	2832067	1.75838e+11	62088.1	High		ministry	Asia	https://www.km.qa/MediaCenter/Publications/KAHRAMAA%20Drinking%20Water%20Quality%20Requirment.pdf	https://members.wto.org/crnattachments/2014/sps/OMN/14_2156_00_e.pdf
Saudi Arabia	10	2015	34268528	7.92967e+11	23139.8	High		ministry	Asia	https://www.mwa.co.th/download/prd01/iDW_standard/Saudi_Arabia_Water_Standard_2015.pdf	https://members.wto.org/crnattachments/2014/sps/OMN/14_2156_00_e.pdf
Singapore	10	2019	5703569	3.72063e+11	65233.3	High		legislation	Asia	https://www.mwa.co.th/download/prd01/iDW_standard/Singapore_Drinking_Water_Standard.pdf
South Korea	10	2015	51709098	1.64674e+12	31846.2	High		ministry	Asia	http://easylaw.go.kr/CSP/CnpClsMain.laf?popMenu=ov&csmSeq=536&ccfNo=2&cciNo=1&cnpClsNo=1	https://www.busan.go.kr/water_en/Flammableorganic
Sri Lanka	50	2019	21803000	8.40088e+10	3853.08	Lower middle		legislation	Asia	http://extwprlegs1.fao.org/docs/pdf/srl202534.pdf
Syria	50	2007	17070135	Not available	Not available	Low		bureau	Asia	The Syrian Arab Organization for Standardization & Metrology. Drinking water - (second revision). SASMO 45. Damascus: The Syrian Arab Organization for Standardization & Metrology; 7 May 2007. [Not obtained].	http://www.sasmo.org.sy/standard/guide	https://openjicareport.jica.go.jp/pdf/11688769_06.pdf
Taiwan	10	2017	23340136	Not available	Not available	High		ministry	Asia	https://law.moj.gov.tw/ENG/LawClass/LawAll.aspx?pcode=O0040019
Tajikistan	50	1982	9321018	8.11663e+09	870.788	Lower middle	CIS	bureau	Asia	https://washdata.org/file/488/download	https://ohranatruda.ru/ot_biblio/norma/220583/
Thailand	50	2008	69625582	5.43549e+11	7806.74	Upper middle		ministry	Asia	Kingdom of Thailand. Notification of the Ministry of Natural Resources and Environment, B.E. 2551 (2008) issued under the Groundwater Act, B.E. 2520 (1977). Royal Government Gazette. 21 May 2008; Vol. 125, Special Part 85D. [Not obtained].	https://maemohmine.egat.co.th/standard_env.pdf
Timor-Leste	10	2017	3500000	2017924900	576.55	Lower middle		ministry	Asia	http://www.education.uwa.edu.au/__data/assets/pdf_file/0004/1637464/Michael_2007.pdf	https://apps.who.int/iris/bitstream/handle/10665/254637/9789241549950-eng.pdf
Turkey	10	2019	83429615	7.61425e+11	9126.56	Upper middle		legislation	Asia	https://www.resmigazete.gov.tr/eskiler/2019/07/20190706-8.htm	https://www.resmigazete.gov.tr/eskiler/2019/07/20190706-8-1.pdf
Turkmenistan	Not found	2016	5942089	Not available	Not available	Upper middle			Asia	Türkmenstandartlary. Agyz suwlary gazlanan, gazlanmadyk, ýakymly ysly, ýakymly yssyz. Umumy tehniki şertler TDS 576-2001 deregine. Ashgabat: Türkmenstandartlary; 2016. [Not obtained].	https://turkmenstandartlary.gov.tm/index.php?page=tm_ukazateli_1	http://faolex.fao.org/docs/texts/tuk105947.doc
United Arab Emirates	10	2014	9770529	4.21142e+11	43103.3	High		ministry	Asia	https://jawdah.qcc.abudhabi.ae/en/Registration/QCCServices/Services/STD/ISGL/ISGL-LIST/WA-705.pdf	https://members.wto.org/crnattachments/2014/sps/OMN/14_2156_00_e.pdf
Uzbekistan	50	2006	33580650	5.79213e+10	1724.84	Lower middle		legislation	Asia	http://lex.uz/pages/getpage.aspx?lact_id=1934624
Vietnam	10	2009	96462106	2.61921e+11	2715.28	Lower middle		ministry	Asia	https://www.mwa.co.th/download/prd01/iDW_standard/Vietnam_Drinking_Water_Quality_2009.pdf
Yemen	10	1999	29161922	2.25811e+10	774.334	Low		ministry	Asia	https://yemen-nic.info/files/water/studies/Public_drinking_water.pdf
Australia	10	2017	25364307	1.39657e+12	55060.3	High		ministry	Australia and Oceania	https://www.nhmrc.gov.au/sites/default/files/documents/reports/aust-drinking-water-guidelines.pdf
Federated States of Micronesia	10	2018	113815	Not available	Not available	Lower middle	US	legislation	Australia and Oceania	http://www.paclii.org/cgi-bin/disp.pl/fm/legis/consol_act_1999/tteqpagp826/tteqpagp826.html?stem=0&synonyms=0&query=drinking%20water	https://www.epa.gov/sites/production/files/2018-03/documents/dwtable2018.pdf
Fiji	10	2011	889953	5.49625e+09	6175.89	Upper middle		bureau	Australia and Oceania	[Republic of Fiji]. Ministry of Health. Fiji national drinking water standards. Suva: Ministry of Health; 2011. [Not obtained].	https://livelearn.org/assets/media/docs/resources/Fiji_MEHA_WinS_Standards.pdf	http://www.mitt.gov.fj/images/Trade_Standards_Bottle_Water_Standards_Order_2004.pdf
Kiribati	10	2017	117606	1.94647e+08	1655.08	Lower middle	WHO	ministry	Australia and Oceania	https://apps.who.int/iris/bitstream/handle/10665/254637/9789241549950-eng.pdf	https://apps.who.int/iris/rest/bitstreams/1135599/retrieve
Marshall Islands	50	1994	58791	Not available	Not available	Upper middle		legislation	Australia and Oceania	http://rmicourts.org/wp-content/uploads/Public-Water-Supply-Regulations-1994.pdf
Nauru	10	2017	10084	1.18223e+08	11723.9	High	WHO	ministry	Australia and Oceania	http://extwprlegs1.fao.org/docs/pdf/nau181071.pdf	https://apps.who.int/iris/bitstream/handle/10665/254637/9789241549950-eng.pdf	https://apps.who.int/iris/rest/bitstreams/1135599/retrieve
New Zealand	10	2018	4841000	2.06929e+11	42745	High		ministry	Australia and Oceania	https://www.mwa.co.th/download/prd01/iDW_standard/New_Zealand_Drinking_Water_Standard_2018.pdf
Palau	50	1996	18008	2.68355e+08	14902	High		ministry	Australia and Oceania	http://extwprlegs1.fao.org/docs/pdf/pau32797.pdf
Papua New Guinea	50	2006	8776109	2.48291e+10	2829.17	Lower middle		legislation	Australia and Oceania	http://faolex.fao.org/docs/texts/png53729.doc
Samoa	10	2016	202506	852250191	4208.52	Upper middle		ministry	Australia and Oceania	Samoa Water Authority. Samoa national drinking water standards. Apia: Samoa Water Authority; 2016. [Not obtained].	https://www.palemene.ws/wp-content/uploads/SWA-Corporate-Plan-2021-2024-03072020.pdf	doi: 10.18178/ijesd.2019.10.12.1214
Solomon Islands	10	2017	669823	1.58991e+09	2373.63	Lower middle		legislation	Australia and Oceania	http://www.paclii.org/sb/legis/sub_leg/pfa1996pfcr2010461.pdf	https://apps.who.int/iris/bitstream/handle/10665/254637/9789241549950-eng.pdf
Tonga	10	2017	104494	5.1235e+08	4903.15	Upper middle	WHO	ministry	Australia and Oceania	https://tonga-data.sprep.org/system/files/Tongatapu%20Groundwater%20Vulnerability%20%26%20Monitoring%20Report%2C%2022Sep09.pdf	https://apps.who.int/iris/bitstream/handle/10665/254637/9789241549950-eng.pdf	https://apps.who.int/iris/rest/bitstreams/1135599/retrieve
Tuvalu	10	2017	11646	4.72715e+07	4059.03	Upper middle		ministry	Australia and Oceania	http://www.tuvaluaudit.tv/wp-content/uploads/2014/05/Final-Safe-Drinking-Water-Report.docx	https://apps.who.int/iris/bitstream/handle/10665/254637/9789241549950-eng.pdf
Vanuatu	10	2019	299882	9.3424e+08	3115.36	Lower middle		legislation	Australia and Oceania	https://mol.gov.vu/images/News-Photo/water/DoWR_File/Monitoring_Evaluation/Official_Gazette_No_26_of_2019_dated_13_June_2019_1.pdf
Albania	50	2016	2854191	1.52792e+10	5353.24	Upper middle		legislation	Europe	http://extwprlegs1.fao.org/docs/pdf/alb163693.pdf
Andorra	10	2007	77142	3.15406e+09	40886.4	High		legislation	Europe	https://www.bopa.ad/bopa/019088/Documents/4F132.pdf
Austria	10	2001	8877067	4.45075e+11	50137.7	High	EU	legislation	Europe	https://www.ris.bka.gv.at/Dokumente/BgblPdf/2001_304_2/2001_304_2.pdf
Belarus	10	2015	9466856	6.30805e+10	6663.3	Upper middle		legislation	Europe	http://extwprlegs1.fao.org/docs/pdf/blr159385.pdf
Belgium	10	2003	11484055	5.33097e+11	46420.7	High	EU	legislation	Europe	https://www.cstc.be/index.cfm?dtype=services&doc=Arrete_13_12_2002.pdf
Bosnia and Herzegovina	10	2010	3301000	2.01642e+10	6108.51	Upper middle		legislation	Europe	http://extwprlegs1.fao.org/docs/pdf/bih148927.pdf
Bulgaria	10	2001	6975761	6.85588e+10	9828.15	Upper middle	EU	legislation	Europe	http://extwprlegs1.fao.org/docs/pdf/bul33621.pdf
Croatia	10	2019	4067500	6.07526e+10	14936.1	Upper middle	EU	legislation	Europe	https://narodne-novine.nn.hr/clanci/sluzbeni/2019_10_96_1879.html
Cyprus	10	2001	1198575	24948935408	20815.5	High	EU	legislation	Europe	http://www.cylaw.org/nomoi/arith/2001_1_087.pdf
Czech Republic	10	2014	10669709	2.50681e+11	23494.6	High	EU	legislation	Europe	http://extwprlegs1.fao.org/docs/pdf/cze141277.pdf
Denmark	5	2015	5818553	3.50104e+11	60170.3	High	EU	legislation	Europe	https://www.retsinformation.dk/eli/lta/2019/1070
Estonia	10	2002	1326590	3.14711e+10	23723.3	High	EU	ministry	Europe	http://extwprlegs1.fao.org/docs/texts/est98585E.doc
Finland	10	2014	5520314	2.69296e+11	48782.8	High	EU	ministry	Europe	http://extwprlegs1.fao.org/docs/pdf/fin180866.pdf
France	10	2017	67059887	2.71552e+12	40493.9	High	EU	legislation	Europe	https://www.legifrance.gouv.fr/jorf/id/JORFTEXT000035427495	https://www.actu-environnement.com/media/pdf/news-30940-rapport-ineris-valeurs.pdf
Germany	10	2017	83132799	3.86112e+12	46445.2	High	EU	legislation	Europe	https://www.bmu.de/fileadmin/Daten_BMU/Download_PDF/Gesetze/grundwasser_vo.pdf
Greece	10	2017	10716322	2.09853e+11	19582.5	High	EU	legislation	Europe	http://www.moh.gov.gr/articles/health/dieythynsh-dhmosias-ygieinhs/ygieinh-periballontos/prostasia-poiothtas-ydatwn/prostasia-neroy-anthrwpinhs-katanalwshs/4966-ekdosh-k-y-a-gia-thn-poiothta-toy-neroy-anthrwpinhs-katanalwshs-2017?fdl=12221
Hungary	10	2002	9769949	163469042868	16731.8	High	EU	legislation	Europe	http://extwprlegs1.fao.org/docs/texts/hun35417.doc
Iceland	10	2001	361313	2.4188e+10	66944.8	High		legislation	Europe	https://www.reglugerd.is/reglugerdir/allar/nr/536-2001
Ireland	10	2014	4941444	3.88699e+11	78661	High	EU	legislation	Europe	http://extwprlegs1.fao.org/docs/pdf/ire134269.pdf
Italy	10	2016	60297396	2003576145498	33228.2	High	EU	ministry	Europe	https://www.physico.eu/pdf/direttiva-europea-98-83-ce.pdf	http://extwprlegs1.fao.org/docs/pdf/ita162901.pdf
Kosovo	10	2012	1824000	7.92613e+09	4345.47	Upper middle	EU	legislation	Europe	http://www.kryeministri-ks.net/repository/docs/Udhezim_Administrativ__Nr.16_.pdf
Latvia	10	2017	1912789	3.41029e+10	17828.9	High	EU	legislation	Europe	https://likumi.lv/ta/id/295109-dzerama-udens-obligatas-nekaitiguma-un-kvalitates-prasibas-monitoringa-un-kontroles-kartiba
Liechtenstein	10	2018	38019	Not available	Not available	High		legislation	Europe	https://www.gesetze.li/chrono/2018177000
Lithuania	10	2017	2786844	5.46274e+10	19601.9	High	EU	legislation	Europe	https://www.esavadai.lt/dokumentai/6164-hn-242017-geriamojo-vandens-saugos-ir-kokybes-reikalavimai-pakeitimai-nuo-2020-05-14/
Luxembourg	10	2017	619896	7.11049e+10	114705	High	EU	legislation	Europe	http://data.legilux.public.lu/file/eli-etat-leg-rgd-2017-07-07-a637-jo-fr-pdf.pdf
Malta	10	2009	502653	1.49894e+10	29820.6	High	EU	legislation	Europe	http://extwprlegs1.fao.org/docs/pdf/mlt84621.pdf
Moldova	10	2019	2657637	1.19687e+10	4503.52	Lower middle		legislation	Europe	http://extwprlegs1.fao.org/docs/pdf/mol196614.pdf
Monaco	10	2017	38964	Not available		High		legislation	Europe	https://journaldemonaco.gouv.mc/Journaux/2017/Journal-8360/Ordonnance-Souveraine-n-6.696-du-7-decembre-2017-relative-a-la-qualite-et-a-la-surveillance-de-l-eau-potable-de-consommation-humaine-distribuee
Montenegro	10	2012	622137	5542577965	8908.93	Upper middle		legislation	Europe	http://extwprlegs1.fao.org/docs/pdf/mne139310.pdf
Netherlands	10	2011	17332850	9.07051e+11	52331.3	High	EU	legislation	Europe	https://zoek.officielebekendmakingen.nl/stb-2011-293.html
Norway	10	2016	5347896	4.03336e+11	75419.6	High		legislation	Europe	https://lovdata.no/dokument/LTI/forskrift/2016-12-22-1868
Poland	10	2017	37970874	5.95858e+11	15692.5	High	EU	legislation	Europe	http://extwprlegs1.fao.org/docs/pdf/pol182571.pdf
Portugal	10	2017	10269417	238785085031	23252.1	High	EU	legislation	Europe	http://extwprlegs1.fao.org/docs/pdf/por176166.pdf
Republic of North Macedonia	10	2018	2107158	1.2547e+10	5954.48	Upper middle		legislation	Europe	http://extwprlegs1.fao.org/docs/pdf/mac187611.pdf
Romania	10	2019	19356544	2.50077e+11	12919.5	High	EU	legislation	Europe	https://www.cupfocsani.ro/public/upload/documents/legislatie/pdf-yvnq6gfo.pdf
Russia	50	2001	144373535	1.69988e+12	11774.2	Upper middle		ministry	Europe	http://extwprlegs1.fao.org/docs/pdf/rus187270.pdf
San Marino	10	2012	33860	Not available	Not available	High		legislation	Europe	https://www.consigliograndeegenerale.sm/on-line/home/in-evidenza-in-home-page/documento17050172.html
Serbia	10	2019	6944975	5.1475e+10	7411.84	Upper middle		legislation	Europe	https://www.tehnologijahrane.com/pravilnik/pravilnik-o-higijenskoj-ispravnosti-vode-i
Slovakia	10	2006	5454073	1.0508e+11	19266.3	High	EU	legislation	Europe	http://www.zakonypreludi.sk/zz/2006-354#f6480329
Slovenia	10	2015	2087946	5.41742e+10	25946.2	High	EU	legislation	Europe	http://www.pisrs.si/Pis.web/npb/2017-01-2386-2004-01-0865-npb6-p1.pdf
Spain	10	2003	47450795	1.39349e+12	29367.1	High	EU	legislation	Europe	https://www.boe.es/buscar/act.php?id=BOE-A-2003-3596
Sweden	10	2017	10285453	530883869005	51615	High	EU	legislation	Europe	https://www.livsmedelsverket.se/globalassets/om-oss/lagstiftning/dricksvatten---naturl-mineralv---kallv/livsfs-2017-2_web.pdf
Switzerland	10	2020	8574832	7.03082e+11	81993.7	High		ministry	Europe	https://www.fedlex.admin.ch/eli/cc/2017/153/de?print=true
Ukraine	10	2010	44385155	1.53781e+11	3464.7	Lower middle		ministry	Europe	https://zakon.rada.gov.ua/laws/show/z0452-10/print
United Kingdom	10	2016	66834405	2.82911e+12	42330.1	High		legislation	Europe	http://www.legislation.gov.uk/uksi/2016/618/pdfs/uksi_20160618_en.pdf
Trinidad and Tobago	Not found		1394973	2.42697e+10	17398	High	CARICOM		https://law.resource.org/pub/crs/ibr/cc.crs.1.2010.html
